# Supplementary material for: Multi-Class Classification and Multi-Output Regression of Three-Dimensional Objects Using Artificial Intelligence Applied to Digital Holographic Information
Source: Sensors (Basel). 2023 Jan 17;23(3):1095. doi: 10.3390/s23031095 (PMC9920031; doi:10.3390/s23031095)
Supplement: Supplementary file 1 [file sensors-23-01095-s001.zip]

Archive with 1 entries (1 files):
- sensors-2078115-supplementary.pdf
